# Supplementary material for: Olfactory receptor OR2AT4 regulates human hair growth
Source: Nat Commun. 2018 Sep 18;9:3624. doi: 10.1038/s41467-018-05973-0 (PMC6143528; doi:10.1038/s41467-018-05973-0)
Supplement: Supplementary file 1 — Supplementary Data 1 [file 41467_2018_5973_MOESM1_ESM.xlsx]

## Sheet: Tabelle1
	Gene name	Gene regulation		Gene name	Gene regulation		Gene name	Gene regulation		Gene name	Gene regulation
	CCL20	514.329		DCAF8L1	8.97287		AJUBA	-5.00676		PIH1D3	8.04488
	EGR4	196.28		FOSL1	8.94756		SALL2	-5.04513		TMCO5A	6.63691
	NPTX1	108.005		LINC01098	8.92106		CX3CR1	-5.07188		FOXR2	5.44238
	IL36G	106.818		MN1	8.76401		ZNF503-AS1	-5.09866
	HAS1	101.941		ASB15	8.75327		METTL7A	-5.10185
	APOBEC3A	95.9152		IL11	8.50777		TCHH	-5.15562
	CXCL8	87.9346		DNAJB9	8.41739		lnc-AC005323.1.1-1	-5.26269
	DCD	77.6154		MTUS2-AS1	8.38761		FLJ32255	-5.29604
	RPS16P5	64.9234		TNFAIP3	8.36142		CHST2	-5.3046
	NR4A2	61.4401		CTH	8.29356		SMTNL2	-5.3804
	IL20	60.8451		LOC285638	8.17558		LOC285696	-5.49877
	NR4A1	55.1938		NAMPT	8.1745		VAV3	-5.57861
	CXCL3	53.9714		PAPPA	8.09004		CPA6	-5.58895
	CXCL2	53.0329		LIF	8.03567		SMPD3	-5.62973
	EREG	52.1887		XLOC_l2_006196	7.87033		CDNF	-5.6329
	ARC	46.2374		FGF2	7.82773		GABRA1	-5.7145
	IL23A	43.8606		G0S2	7.81232		DMRTC1	-5.98136
	TNFSF14	42.8946		TMEM114	7.7155		RGS9BP	-6.10191
	FOS	39.6676		LOC152578	7.57834		KRTAP10-3	-6.1754
	INHBA	38.5671		XLOC_l2_013457	7.57593		SLC47A2	-6.34875
	IL24	37.9642		C2CD4B	7.50778		PCDH8	-6.3514
	TAC1	32.265		IRAK3	7.50528		CAPN12	-6.36583
	PTGS2	31.3813		CHGA	7.4559		KRT13	-6.48822
	TNFRSF11B	31.3703		MXD1	7.43691		CNTLN	-6.53961
	GDF15	31.2196		CAMP	7.40413		KCNK2	-6.60927
	ZNF165	29.5473		CREM	7.40134		KPRP	-6.6182
	TEX14	29.0575		CYMP	7.38149		HOTAIR	-6.65212
	CCL7	27.5185		FAM153C	7.37757		CYP2E1	-6.6999
	PRSS22	26.7561		DSCAML1	7.37536		CD5	-6.91485
	DNAJB4	25.3185		PTX3	7.34331		LINC00856	-6.91513
	PCSK1	25.2026		LOC100129617	7.33477		KRTAP5-8	-6.9362
	HSPA1A	21.1388		GADD45A	7.28528		TRPM6	-7.06871
	ICAM1	20.255		CCRN4L	7.24817		PLB1	-7.07617
	ZFAND2A	20.2289		AJAP1	7.22816		MMP20	-7.14269
	IL7R	19.7493		CDRT1	7.22377		LOC100131347	-7.16644
	JUN	19.7283		HSP90AA2P	7.12396		MUC5B	-7.35793
	FOSB	19.105		DDX53	7.09619		CYP1B1-AS1	-7.38297
	AREG	18.7053		SLCO4A1	6.95432		KRTAP5-7	-7.56957
	ADIG	18.5381		DHRS2	6.90702		KRTAP10-11	-7.59005
	NEURL3	18.0208		TMEM88	6.76218		PADI1	-7.61276
	HBEGF	17.0214		FLJ41278	6.72919		lnc-INTS9-1	-7.61896
	DUSP1	16.958		TMPRSS4	6.70432		HMMR	-7.65466
	SMOX	16.8489		OR2T12	6.6644		APCDD1	-7.70187
	ICAM4	16.5421		IRF1	6.58433		DLGAP5	-7.96889
	STC1	16.1528		SIK1	6.56864		PXMP4	-8.00046
	GEM	15.9535		NFKBIZ	6.53672		DLEC1	-8.05336
	CSF3	15.7942		DPPA3	6.53259		BEST3	-8.23425
	ULBP1	15.4064		PHLDA2	6.49877		BIN2	-8.45024
	FABP2	13.9003		ELOVL7	6.49235		OTOR	-8.64515
	RND1	13.8938		SESN2	6.46067		C11orf45	-8.68155
	PDE6A	13.8698		OLR1	6.44024		LOC152225	-8.76049
	DNAJA4	13.8401		ISG20	6.4041		NEU2	-8.9241
	TNF	13.6407		PLA2G4E	6.29002		KRTAP10-7	-9.09304
	ADAMTSL4-AS1	13.6308		C11orf96	6.26226		FRMPD1	-9.27988
	CXCL1	13.6189		GPRC5A	6.26046		ANGPTL7	-9.42397
	HIST1H1T	13.5649		C6orf141	6.11475		KRTAP4-3	-9.47345
	OASL	13.5613		NFKBIA	6.11453		lnc-INTS9-1	-9.52207
	SLC26A9	13.2481		CCDC178	6.08649		KRTAP19-7	-9.61585
	KCNH6	13.2295		CREB3L3	6.08296		LINC01546	-9.61839
	TRIB3	13.2055		MEG8	6.03699		TP53AIP1	-10.2726
	WFDC21P	13.2019		LINC00313	6.03049		TRIL	-10.3711
	GRM2	12.6187		TRPV3	6.00408		KRTAP10-12	-10.4671
	LINC00319	12.5054		HIST2H2AA4	5.97873		KRT31	-10.4775
	MMP10	12.4715		SLC20A1	5.93503		FABP9	-10.5268
	ZFP36	12.3606		C9orf43	5.92368		KRTAP5-11	-11.2253
	CLEC1B	12.2626		ASNS	5.90941		TM4SF19	-11.9206
	LRAT	12.185		HSP90AA1	5.89981		KRTAP5-5	-12.1072
	RBM46	12.1149		LBP	5.89444		ASCL4	-12.4572
	CH25H	11.9005		VSTM2A-OT1	5.8333		KRTAP12-1	-12.941
	FAM129C	11.7505		KDM6B	5.8309		KRTAP9-7	-13.0988
	ELF3	11.7334		USP36	5.80502		LINC01546	-13.3677
	FAM71F1	11.7259		CLIC6	5.78443		FBP1	-13.5705
	SCG2	11.629		CUBN	5.78149		CBLN2	-13.9047
	DSPP	11.5729		LOC646626	5.74164		FAM26E	-14.2603
	CD55	11.5208		LINC00977	5.72311		KRTAP10-4	-14.452
	LOC100129311	11.4251		MRGPRX4	5.72022		KRTAP10-2	-15.2232
	TNFAIP6	11.2315		DUSP6	5.69734		FAM26D	-15.2246
	IL6	11.092		EGR2	5.63437		KRT36	-15.3385
	INSM1	11.0683		BIRC3	5.55682		NRAP	-18.439
	MYBPH	11.0261		DNAJB5	5.53357		LINC00698	-19.1863
	SOCS3	10.9216		ALOX12P2	5.46608		VSIG8	-20.9561
	UPP1	10.8496		NRIP1	5.43162		KRT28	-21.2838
	RGS16	10.8195		ZC3H12A	5.41639		KRT33A	-21.8898
	BDKRB1	10.598		C8orf4	5.39727		KRTAP5-3	-23.2817
	MMP27	10.3789		ERRFI1	5.38715		KRTAP16-1	-26.0423
	DNAJB1	10.1118		OR4S1	5.37549		KRT33B	-27.5089
	MIR4697HG	10.0433		AGPAT9	5.34127		KRTAP16-1	-32.3175
	SOX11	9.99891		NFKB1	5.31303
	PLAUR	9.93895		RAB39B	5.30696
	NRG1	9.83555		NPPC	5.22909
	FLJ41170	9.72463		FAM46C	5.22888
	IL1RN	9.63785		PTP4A1	5.1856
	SLC35D3	9.51052		CLGN	5.18002
	KHDC3L	9.50566		PALM2	5.16196
	HERPUD1	9.40929		EGOT	5.11446
	TSPYL2	9.2641		THBS1	5.11143
	CLCF1	9.176		PTPRH	5.09783
	RRAD	9.16732		CTAGE1	5.09506
	HSPH1	9.13928		IRAK2	5.04457
	TNFSF9	9.10888		RELB	5.02042
	TNFAIP2	9.00453		SAA1	4.99731
